# Supplementary material for: APOE ε4 in Depression-Associated Memory Impairment—Evidence from Genetic and MicroRNA Analyses
Source: Biomedicines. 2022 Jun 30;10(7):1560. doi: 10.3390/biomedicines10071560 (PMC9313258; doi:10.3390/biomedicines10071560)
Supplement: Supplementary file 1 [file biomedicines-10-01560-s001.zip]

Archive with 1 entries (1 files):
- biomedicines-1760839-supplementary.pdf
